# Supplementary material for: Drone-based observations of scarring patterns in humpback whales (Megaptera novaeangliae) in the New York Bight provide insight into foraging behavior and anthropogenic threats
Source: PLoS One. 2025 May 30;20(5):e0324121. doi: 10.1371/journal.pone.0324121 (PMC12124855; doi:10.1371/journal.pone.0324121)
Supplement: S1 File — Abbreviations are as follows: L, left; R, right; ES, entanglement scar; VS, vessel strike scar; KW, killer whale scar. (XLSX) [file pone.0324121.s001.xlsx]

## Sheet: scar_project_review_R_02062025
Stage	rostrum_scar_L_ES	rostrum_scar_L_VS	rostrum_scar_L_KW	rostrum_scar_L_Scuffing	rostrum_scar_R_ES	rostrum_scar_R_VS	rostrum_scar_R_KW	rostrum_scar_R_Scuffing	anterior_scar_ES	anterior_scar_VS	anterior_scar_KW	posterior_scar_ES	posterior_scar_VS	posterior_scar_KW	fluke_scar_ES	fluke_scar_VS	fluke_scar_KW	Year	TL	Drone_Model	Alt_Method
Juvenile	0	0	0	0	0	0	0	0	0	0	0	0	0	0	0	0	0	2018	8.07	Phantom 4 Pro	Barometric
Juvenile	0	0	0	0	0	0	0	0	0	0	0	0	0	0	1	0	0	2018	10.58	Phantom 4 Pro	Barometric
Juvenile	0	0	0	0	0	0	0	0	0	0	0	0	0	0	1	0	0	2019	9.17	Phantom 4 Pro	Laser
Adult	0	0	0	0	0	0	0	0	0	0	0	0	0	0	1	0	0	2019	12.31	Phantom 4 Pro	Laser
Juvenile	0	0	0	0	0	0	0	0	0	0	0	0	0	0	1	0	0	2019	8.3	Phantom 4 Pro	Laser
Juvenile	0	0	0	0	0	0	0	0	0	0	0	0	0	0	0	0	0	2019	10.64	Phantom 4 Pro	Laser
Juvenile	0	0	0	0	0	0	0	0	0	0	0	0	0	0	1	0	0	2020	10.15	Phantom 4 Pro	Laser
Juvenile	0	0	0	0	0	0	0	0	0	0	0	0	0	0	0	0	0	2020	9.53	Phantom 4 Pro	Laser
Juvenile	0	0	0	0	0	0	0	0	0	0	0	0	0	0	0	0	0	2020	10.55	Phantom 4 Pro	Laser
Juvenile	0	0	0	0	0	0	0	0	0	0	0	0	0	0	1	0	0	2020	10.46	Phantom 4 Pro	Laser
Juvenile	0	0	0	0	0	0	0	0	0	0	0	1	0	0	1	0	0	2020	11.34	Phantom 4 Pro	Laser
Juvenile	0	0	0	0	0	0	0	0	0	0	0	0	0	0	0	0	0	2021	9.28	Phantom 4 Pro	Laser
Juvenile	0	0	0	0	0	0	0	0	0	0	0	1	0	0	1	0	1	2021	9.63	Phantom 4 Pro	Laser
Juvenile	0	0	0	0	0	0	0	0	0	0	0	1	0	0	1	0	0	2022	9.89	Phantom 4 Pro	Laser
Juvenile	0	0	0	0	0	0	0	0	0	0	0	0	0	0	1	0	0	2021	8.34	Phantom 4 Pro	Laser
Juvenile	0	0	0	0	0	0	0	0	0	0	0	0	0	0	1	1	0	2022	9.8	Phantom 4 Pro	Laser
Juvenile	0	0	0	0	0	0	0	0	0	0	0	0	0	0	1	0	0	2021	9.01	Phantom 4 Pro	Laser
Juvenile	0	0	0	0	1	0	0	0	0	0	0	0	0	0	1	0	1	2021	9.95	Phantom 4 Pro	Laser
Juvenile	0	0	0	0	0	0	0	0	0	0	0	0	0	0	0	0	0	2021	9.18	Phantom 4 Pro	Laser
Juvenile	0	0	0	0	0	0	0	0	1	0	0	0	0	0	1	0	0	2021	9.37	Phantom 4 Pro	Laser
Juvenile	0	0	0	0	0	0	0	0	0	0	0	0	0	0	1	0	0	2021	10.51	Phantom 4 Pro	Laser
Juvenile	0	0	0	0	0	0	0	0	0	0	0	0	0	0	1	0	0	2021	10.36	Phantom 4 Pro	Laser
Juvenile	0	0	0	0	0	0	0	0	0	0	0	1	0	0	1	0	0	2021	9.29	Phantom 4 Pro	Laser
Juvenile	0	0	0	0	0	0	0	0	0	0	0	1	0	0	1	0	0	2021	7.94	Phantom 4 Pro	Laser
Juvenile	0	0	0	0	0	0	0	0	0	0	0	1	0	0	1	0	0	2022	9.2	Phantom 4 Pro	Laser
Adult	0	0	0	0	1	0	0	0	0	0	0	0	0	0	1	0	0	2022	13.45	Phantom 4 Pro	Laser
Juvenile	0	0	0	0	0	0	0	0	0	0	0	0	0	0	1	0	0	2022	8.07	Phantom 4 Pro	Laser
Juvenile	0	0	0	0	0	0	0	0	0	0	0	0	0	0	1	0	0	2022	9.3	Phantom 4 Pro	Laser
Juvenile	0	0	0	0	0	0	0	0	0	0	0	0	1	0	1	0	0	2022	9.17	Phantom 4 Pro	Laser
Juvenile	0	0	0	0	0	0	0	0	0	0	0	0	0	1	1	0	0	2022	9.73	Phantom 4 Pro	Laser
Adult	0	0	0	0	0	0	0	0	0	0	0	0	0	0	1	0	0	2022	13.71	Phantom 4 Pro	Laser
Juvenile	0	0	0	0	0	0	0	0	0	0	0	0	0	0	1	0	0	2023	9.69	Mavic 3	Laser
Juvenile	0	0	0	0	0	0	0	0	0	0	0	0	0	0	1	0	0	2023	8.88	Mavic 3	Laser
Juvenile	0	0	0	0	0	0	0	0	0	1	0	0	1	0	1	0	0	2024	10.75	Mavic 3	Laser
Juvenile	1	0	0	0	1	0	0	0	1	0	0	1	0	0	1	0	0	2023	8.53	Mavic 3	Laser
Juvenile	0	0	0	0	0	0	0	0	0	0	0	1	0	0	1	0	0	2023	10.4	Mavic 3	Laser
Juvenile	0	0	0	0	0	0	0	0	0	0	0	0	0	0	1	0	0	2023	11.32	Mavic 3	Laser
Juvenile	1	0	0	0	1	0	0	0	1	0	0	1	0	0	1	0	0	2023	7.97	Mavic 3	Laser
Juvenile	0	0	0	0	0	0	0	0	0	0	0	0	0	0	1	0	1	2023	9.42	Mavic 3	Laser
Juvenile	0	0	0	0	0	0	0	0	0	0	0	1	0	0	1	0	0	2023	9.75	Mavic 3	Laser
Juvenile	0	0	0	0	0	0	0	0	1	0	0	1	0	0	1	0	0	2023	8.7972	Mavic 3	Laser
Juvenile	0	0	0	0	0	1	0	0	0	1	0	1	0	0	1	0	0	2023	9.52	Mavic 3	Laser
Juvenile	0	0	0	0	0	0	0	0	0	0	0	1	0	0	0	0	0	2023	10.36	Mavic 3	Laser
Juvenile	0	0	0	0	0	0	0	0	0	0	0	0	0	0	1	0	0	2024	9.5	Mavic 3	Laser
Juvenile	0	0	0	0	0	0	0	0	0	0	0	1	0	0	1	0	0	2024	8.14	Mavic 3	Laser
Juvenile	0	0	0	0	0	0	0	0	0	0	0	0	1	0	1	0	0	2024	9.31	Mavic 3	Laser
Adult	0	0	0	0	0	0	0	0	0	0	0	1	0	0	1	0	0	2024	12.67	Mavic 3	Laser
Adult	0	0	0	0	0	0	0	0	0	0	0	0	0	0	0	0	0	2024	12.61	Mavic 3	Laser
Adult	0	0	0	0	0	0	0	0	0	0	0	1	0	0	1	0	0	2024	13.15	Mavic 3	Laser
Juvenile	0	0	0	0	0	0	0	0	0	0	0	1	0	0	1	0	0	2024	8.33	Mavic 3	Laser
Adult	0	0	0	0	0	0	0	0	0	0	0	1	0	0	1	0	0	2024	12.91	Mavic 3	Laser
Adult	0	0	0	0	0	0	0	0	0	0	0	1	0	0	1	0	0	2024	12.64	Mavic 3	Laser
Adult	0	0	0	0	0	0	0	0	0	0	0	1	0	0	1	0	0	2024	12.31	Mavic 3	Laser
Adult	0	0	0	0	0	0	0	0	0	0	0	1	0	0	1	0	0	2024	11.56	Mavic 3	Laser
Adult	0	0	0	0	0	0	0	0	0	0	0	1	0	0	1	0	0	2024	12.53	Mavic 3	Laser
Juvenile	0	0	0	0	0	0	0	0	0	0	0	0	0	0	0	0	0	2024	9.15	Mavic 3	Laser
Juvenile	0	0	0	0	0	0	0	0	1	0	0	0	0	0	1	0	0	2024	9.32	Mavic 3	Laser
Juvenile	0	0	0	0	0	0	0	0	0	0	0	0	0	0	1	0	0	2024	9.34	Mavic 3	Laser
Adult	0	0	0	0	0	0	0	0	0	0	0	0	0	0	0	0	0	2024	13.88	Mavic 3	Laser
Juvenile	0	0	0	0	0	0	0	0	0	0	0	1	0	0	0	0	0	2024	7.77	Mavic 3	Laser
Juvenile	0	0	0	0	0	0	0	0	0	0	0	1	0	0	1	0	1	2024	8.18	Mavic 3	Laser
Adult	0	0	0	0	0	0	0	0	1	0	0	1	0	0	1	0	0	2024	11.6	Mavic 3	Laser
Juvenile	0	0	0	0	0	0	0	0	0	0	0	1	0	0	1	0	0	2024	10.24	Mavic 3	Laser
Juvenile	0	0	0	0	0	0	0	0	0	0	0	0	1	0	1	0	0	2024	9.35	Mavic 3	Laser
Juvenile	0	0	0	0	0	0	0	0	0	0	0	0	0	0	1	0	0	2024	8.82	Mavic 3	Laser
Juvenile	0	0	0	0	0	0	0	0	0	0	0	0	0	0	1	0	0	2024	8.98	Mavic 3	Laser
Juvenile	0	0	0	0	0	0	0	0	0	1	0	0	1	0	1	0	0	2024	9.65	Mavic 3	Laser
Juvenile	0	0	0	0	0	0	0	0	0	1	0	0	0	0	1	0	0	2024	10.92	Mavic 3	Laser
Adult	0	0	0	0	0	0	0	1	0	0	0	0	0	0	1	0	0	2020	13.5	Phantom 4 Pro	Laser
Adult	0	0	0	0	0	0	0	1	0	0	0	1	0	0	1	0	0	2020	14.47	Phantom 4 Pro	Laser
Juvenile	0	0	0	0	0	0	0	1	0	0	0	1	0	0	1	0	0	2018	10.87	Phantom 4 Pro	Barometric
Juvenile	0	0	0	0	0	0	0	1	0	0	0	0	0	0	1	0	0	2018	9.88	Phantom 4 Pro	Barometric
Adult	0	0	0	0	0	0	0	1	0	0	0	1	0	0	1	0	0	2018	12.25	Phantom 4 Pro	Barometric
Adult	0	0	0	0	0	0	0	1	0	0	0	0	0	0	1	0	0	2018	11.64	Phantom 4 Pro	Barometric
Juvenile	0	0	0	0	0	0	0	1	0	0	0	0	0	0	1	0	0	2019	10.24	Phantom 4 Pro	Laser
Adult	0	0	0	0	0	0	0	1	0	0	0	0	0	0	1	0	1	2019	13.85	Phantom 4 Pro	Laser
Adult	0	0	0	0	0	0	0	1	1	0	0	1	0	0	1	0	0	2019	14.37	Phantom 4 Pro	Laser
Juvenile	0	0	0	0	0	0	0	1	0	0	0	1	0	0	0	0	0	2019	9.25	Phantom 4 Pro	Laser
Adult	0	0	0	0	0	0	0	1	0	0	0	0	0	0	1	0	0	2019	12.23	Phantom 4 Pro	Laser
Juvenile	0	0	0	0	0	0	0	1	0	0	0	0	0	0	0	0	0	2019	11.43	Phantom 4 Pro	Laser
Adult	0	0	0	0	1	0	0	1	0	0	0	0	0	0	1	0	0	2020	13.17	Phantom 4 Pro	Laser
Juvenile	0	0	0	0	0	0	0	1	0	1	0	0	1	0	0	0	0	2020	10.75	Phantom 4 Pro	Laser
Adult	0	0	0	0	0	0	0	1	0	0	0	0	0	0	1	0	0	2024	13.44	Mavic 3	Laser
Adult	0	0	0	0	0	0	0	1	0	0	0	1	1	0	1	0	0	2020	12.15	Phantom 4 Pro	Laser
Juvenile	0	0	0	0	0	0	0	1	0	0	0	0	0	0	0	0	0	2020	11.07	Phantom 4 Pro	Laser
Juvenile	0	0	0	0	0	0	0	1	0	0	0	0	0	0	1	0	1	2020	10.41	Phantom 4 Pro	Laser
Juvenile	0	0	0	0	0	0	0	1	0	0	0	0	0	0	1	0	1	2020	11.2	Phantom 4 Pro	Laser
Adult	0	0	0	0	0	0	0	1	0	0	0	0	0	0	1	0	0	2020	12.46	Phantom 4 Pro	Laser
Juvenile	0	0	0	0	0	0	0	1	0	0	0	0	0	0	1	0	0	2020	10.96	Phantom 4 Pro	Laser
Juvenile	0	0	0	0	0	0	0	1	0	0	0	0	0	0	1	0	0	2021	8.73	Phantom 4 Pro	Laser
Juvenile	0	0	0	0	0	0	0	1	0	0	0	0	0	0	1	0	0	2021	9.44	Phantom 4 Pro	Laser
Adult	0	0	0	0	0	0	0	1	0	0	0	0	0	0	1	0	0	2021	11.63	Phantom 4 Pro	Laser
Juvenile	0	0	0	0	0	0	0	1	0	0	0	1	0	0	1	0	0	2021	8.8	Phantom 4 Pro	Laser
Adult	0	0	0	0	0	0	0	1	0	0	0	0	0	0	1	0	0	2022	11.79	Phantom 4 Pro	Laser
Juvenile	0	0	0	0	0	0	0	1	0	0	0	1	0	0	1	0	0	2023	8.82	Mavic 3	Laser
Juvenile	0	0	0	0	0	0	0	1	0	1	0	0	1	0	1	0	0	2023	8.89	Mavic 3	Laser
Juvenile	0	0	0	0	0	0	0	1	0	0	0	0	0	0	1	0	0	2023	11.02	Mavic 3	Laser
Adult	0	0	0	0	0	0	0	1	0	0	0	0	0	0	1	0	0	2023	14.73	Mavic 3	Laser
Adult	0	0	0	0	0	0	0	1	0	0	0	1	0	0	1	0	0	2024	14.48	Mavic 3	Laser
Adult	0	0	0	0	0	0	0	1	0	0	0	1	0	0	1	0	0	2024	12.47	Mavic 3	Laser
Adult	0	0	0	0	0	0	0	1	0	0	0	1	0	0	1	0	0	2024	12.34	Mavic 3	Laser
Adult	0	0	0	0	0	0	0	1	0	0	0	1	0	0	1	0	0	2024	14.14	Mavic 3	Laser
Adult	0	0	0	0	0	0	0	1	0	0	0	0	0	0	1	0	0	2024	13.15	Mavic 3	Laser
Adult	0	0	0	0	0	0	0	1	0	0	0	1	0	0	1	0	0	2024	13.71	Mavic 3	Laser
Juvenile	0	0	0	0	0	0	0	1	0	0	0	1	0	0	1	0	0	2024	9.68	Mavic 3	Laser
Adult	0	0	0	0	0	0	0	1	0	0	0	1	0	0	1	0	0	2024	11.77	Mavic 3	Laser
Adult	0	0	0	0	0	0	0	1	0	0	0	0	0	0	0	0	0	2024	12.01	Mavic 3	Laser
Adult	0	0	0	0	0	0	0	1	0	0	0	1	0	0	1	0	0	2024	12.9	Mavic 3	Laser
Adult	0	0	0	0	0	0	0	1	0	0	0	1	0	0	1	0	0	2024	13.12	Mavic 3	Laser
Adult	0	0	0	0	0	0	0	1	0	0	0	0	0	0	0	0	0	2024	12.95	Mavic 3	Laser
Adult	0	0	0	1	0	0	0	0	0	0	0	1	0	0	0	0	0	2019	13.66	Phantom 4 Pro	Laser
Juvenile	0	0	0	1	0	0	0	0	1	0	0	0	0	0	1	0	0	2018	9.7	Phantom 4 Pro	Barometric
Juvenile	0	0	0	1	0	0	0	0	0	0	0	0	1	0	0	0	0	2018	10.59	Phantom 4 Pro	Barometric
Adult	0	0	0	1	0	0	0	0	1	0	0	0	0	0	1	0	0	2019	13.43	Phantom 4 Pro	Laser
Adult	0	0	0	1	0	0	0	0	0	0	0	0	0	0	1	0	1	2019	12.7	Phantom 4 Pro	Laser
Adult	0	0	0	1	0	0	0	0	0	0	0	1	0	0	1	0	0	2019	12.43	Phantom 4 Pro	Laser
Juvenile	0	0	0	1	0	0	0	0	0	0	0	0	0	0	1	0	0	2019	11.13	Phantom 4 Pro	Laser
Juvenile	0	0	0	1	0	0	0	0	0	0	0	0	0	0	1	0	0	2020	11	Phantom 4 Pro	Laser
Adult	0	0	0	1	0	0	0	0	0	0	0	0	0	0	0	0	0	2022	11.88	Phantom 4 Pro	Laser
Juvenile	0	0	0	1	0	0	0	0	0	0	0	0	0	0	1	0	1	2023	8.73	Mavic 3	Laser
Juvenile	0	0	0	1	0	0	0	1	0	0	0	1	0	1	1	0	0	2024	9.12	Mavic 3	Laser
Juvenile	0	0	0	1	0	0	0	1	0	0	0	0	0	0	1	0	0	2024	11.46	Mavic 3	Laser
